# Supplementary material for: The dual role of CXCL9/SPP1 polarized tumor-associated macrophages in modulating anti-tumor immunity in hepatocellular carcinoma
Source: Front Immunol. 2025 Mar 31;16:1528103. doi: 10.3389/fimmu.2025.1528103 (PMC11994707; doi:10.3389/fimmu.2025.1528103)
Supplement: Supplementary file 2 [file Table1.xlsx]

## Sheet: Sheet1
Overview of multi-omics datasets used in this study
Cohort	Cohort type	number	Sex		Mean Age	TNM Stage		PD-L1 treatment
			Female	Male		I/II	III/IV	Non	Response
GSE140228	sc RNA-seq	4	0	4	59	4	0	NA	NA
GSE189903	sc RNA-seq	4	0	4	72	3	1	NA	NA
GSE156337	sc RNA-seq	14	3	11	66	NA	NA	NA	NA
EGAS00001007547	sc RNA-seq	20	NA	NA	NA	NA	NA	10	10
skrx2fz79n	ST RNA-seq	7	1	6	53	NA	NA	4	3
TCGA-LIHC	bulk RNA-seq	377	122	255	59	262	91	NA	NA
ICGC-LIRI-JP	bulk RNA-seq	232	171	61	67	142	90	NA	NA
GSE14520	bulk array	221	22	199	51	170	51	NA	NA
GSE116174	bulk array	64	6	58	54	53	11	NA	NA
TCIA-TCGA-LIHC	radiomics	41	13	28	62	26	15	NA	NA
TCIA-HCC-TACE-Seg	radiomics	64	26	38	69	34	30	NA	NA
