# Supplementary material for: The dual role of CXCL9/SPP1 polarized tumor-associated macrophages in modulating anti-tumor immunity in hepatocellular carcinoma
Source: Front Immunol. 2025 Mar 31;16:1528103. doi: 10.3389/fimmu.2025.1528103 (PMC11994707; doi:10.3389/fimmu.2025.1528103)
Supplement: Supplementary file 3 [file Table2.xlsx]

## Sheet: Sheet1
Top 50 marker genes of each TAMs clusters
SPP1+	CXCL9+	SLC40A1+	TREM2+	CLEC10A+	HSP+	STMN1+
SPP1	CXCL9	SLC40A1	APOE	FCER1A	HSPA6	HIST1H4C
FCGBP	CXCL10	SELENOP	TREM2	CD1C	S100A9	STMN1
CXCL3	GBP1	VCAM1	APOC1	CD1E	S100A8	RETN
CCL3L1	TXN	CXCL12	C1QC	CLEC10A	FCN1	TYMS
F13A1	FTH1P10	HES1	C1QB	AREG	HSPA1A	H2AFZ
IL1B	PLA2G7	CCL3L3	CTSB	LTB	DNAJB1	MKI67
FN1	MMP9	SEPP1	CTSD	RACK1	HSPA1B	TUBB
IFI27	LGALS3	APOE	C1QA	LGALS2	ZFAND2A	UBE2C
RNASE1	STAT1	LGMN	GPNMB	CST3	HSP90AA1	LYZ
LMNA	ACP5	LILRB5	PSAP	HLA-DQB2	BAG3	HMGN2
IER3	WARS	NBEAL1	SPP1	RPS3A	HSPH1	HMGB2
CCL2	VAMP5	JUN	CD14	HLA-DPB1	HSPE1	TOP2A
ABL2	CYP27A1	MS4A7	CTSZ	RPS4X	HLA-DRB6	TK1
MRC1	ATOX1	IGF1	CAPG	RPS23	HSPB1	CENPF
CXCL2	MT2A	MAFB	NUPR1	NAPSA	VCAN	TUBA1B
CCL4L2	SLAMF7	MCOLN1	MSR1	RPS7	G0S2	H2AFV
OLR1	FAM26F	LIPA	GRN	EEF1A1	HSPD1	PTTG1
COLEC12	GBP5	PDK4	CD68	RPL5	S100A4	NUSAP1
ICAM1	MGLL	MAF	HLA-DRA	RPL18A	DNAJA1	FBP1
NUPR1	TNFSF10	GADD45B	CD74	RPL6	LILRA5	HMGB1
CHIT1	LGALS2	CPM	CTSL	RPL30	DNAJA4	FN1
RGCC	BIRC3	ATP1B1	MAFB	RPLP0	CSTA	CDK1
IL10	IL32	CCL3	NPC2	RPL7A	STXBP2	CKS1B
ARHGAP18	ISG15	OTOA	HLA-DRB1	HLA-DPA1	S100A6	CENPM
TREM2	FABP5	NABP1	FTL	RPS8	IFITM2	ALOX5AP
FOSB	EBI3	SDC3	LYZ	EEF1B2	MTRNR2L12	DUT
CD14	IL18BP	PHACTR1	FCGR3A	HLA-DQB1	FKBP4	CDC20
CCL13	PSME2	SLC1A3	TYMP	HLA-DQA1	IER5	MCEMP1
HBEGF	NR1H3	CD163	HLA-DQA1	RPL13	CD300E	CDKN3
ALOX5AP	GPNMB	CCL4	SDS	RPS13	CFP	MCM7
NR4A3	GBP4	ARL4C	OLR1	JAML	COTL1	DTYMK
PLAUR	TNFSF13B	HSPH1	SGK1	RPS3	DNAJB4	HIST1H1E
PMP22	LIPA	WWP1	HLA-DPA1	PPA1	UBC	PCNA
NFKBIA	CD40	MPEG1	TGFBI	RPS18	MRPL18	BIRC5
VEGFA	PPA1	IDI1	PLD3	RPL32	HSP90AB1	TMEM106C
YWHAH	MT-RNR2	KCNMA1	FCGR2A	RPS24	EREG	TPX2
C3	TAP1	HSPA1B	LGALS3	COTL1	TIMP1	JPT1
STAB1	IL4I1	FUCA1	LGMN	RPL29	CD52	CENPX
IL1RN	PRDX1	HNRNPU	RGS1	PLD4	HSPA8	DEK
TPM1	TYMP	TNFAIP2	TMEM176B	RPL41	SNHG5	HIST1H1B
SLCO2B1	LAP3	CCNL1	HLA-DMB	RPS5	CD55	RAN
CD81	C15orf48	DNAJB1	IL4I1	CORO1A	ASGR1	H2AFX
SLC16A10	ATP5G3	DNAJA4	CD9	RPS2	CACYBP	LMNB1
CXCL8	RARRES3	ABCA1	MS4A6A	ATP5MC2	SLC25A37	TUBA1C
PLAU	CALR	DST	HLA-DMA	RPL19	RGS2	TMPO
MMP19	ISG20	HSPA1A	HMOX1	LIMD2	LST1	OSM
MIF	PLEK	MS4A4A	RNASE1	RPS14	UBB	CCNB2
CCL4	APOC1	VMP1	HLA-DRB5	EIF3L	FGR	IDH2
GSN	DNASE2	EGR1	CXCL9	RPL18	RPL36A	YWHAH
THBD	CD9	NRP2	CXCL10	RPL4	RPL39	ASPM
