# Supplementary material for: The dual role of CXCL9/SPP1 polarized tumor-associated macrophages in modulating anti-tumor immunity in hepatocellular carcinoma
Source: Front Immunol. 2025 Mar 31;16:1528103. doi: 10.3389/fimmu.2025.1528103 (PMC11994707; doi:10.3389/fimmu.2025.1528103)
Supplement: Supplementary file 4 [file Table3.xlsx]

## Sheet: 整理
Cox regression analysis of characteristics for RCSP model
Characteristics	Total(N)	Univariate analysis		Multivariate analysis
		HR(95% CI)	P value	HR(95% CI)	P value
CS_score	41	0.479 (0.201 - 1.129)	0.086	0.424 (0.161 - 1.113)	0.067
Tumor stage	41
stage1/2	26	Reference		Reference
stage3/4	15	2.225 (0.856 - 5.786)	0.101	2.224 (0.838 - 5.899)	0.108
Age	41	1.004 (0.968 - 1.041)	0.832
Gender	41
Female	13	Reference
Male	28	0.733 (0.286 - 1.880)	0.519
AFP	41
<400	32	Reference
>400	9	1.673 (0.586 - 4.774)	0.336
Histological grade	41
G1/G2	24	Reference
G3/G4	17	1.965 (0.774 - 4.983)	0.155

## Sheet: 原始
Characteristics	Total(N)	HR Univariate analysis	CI Low Univariate analysis	CI High Univariate analysis	P value Univariate analysis	HR Multivariate analysis	CI Low Multivariate analysis	CI High Multivariate analysis	P value Multivariate analysis
CS_score	41	0.47887004248467	0.201374336622111	1.13875740789947	0.0957186644390005	0.423878845769303	0.161157160129132	1.11489477567579	0.0819399749904164
Tumor stage	41
stage1/2	26	Reference				Reference
stage3/4	15	2.22501327855113	0.855589934168837	5.78628136215535	0.100980313877168	2.22368869915002	0.838176031806718	5.89946651190781	0.108414977346048
Age	41	1.0039372843052	0.968244577857769	1.04094574229173	0.831517460498982
Gender	41
FEMALE	13	Reference
MALE	28	0.733418365037951	0.286076999310555	1.88027174317154	0.518633600406266
AFP	41
Low	32	Reference
High	9	1.67304269017978	0.586341247127162	4.77379317398923	0.33603560696
Histological grade	41
G1/G2	24	Reference
G3/G4	17	1.96452846996025	0.77444076747743	4.98343097543199	0.155095452020301
